# Supplementary material for: Repurposing of World-Approved Drugs for Potential Inhibition against Human Carbonic Anhydrase I: A Computational Study
Source: Int J Mol Sci. 2023 Aug 9;24(16):12619. doi: 10.3390/ijms241612619 (PMC10454238; doi:10.3390/ijms241612619)
Supplement: Supplementary file 1 [file ijms-24-12619-s001.zip]

Archive with 2 entries (2 files):
- ijms-2513109-ForceFieldParamaters.zip
- ijms-2513109-supplementary.pdf
